# Supplementary material for: Comparative analysis of clinical breakpoints, normalized resistance interpretation and epidemiological cut-offs in interpreting antimicrobial resistance of Escherichia coli isolates originating from poultry in different farm types in Tanzania
Source: Access Microbiol. 2023 Jul 14;5(7):acmi000540.v4. doi: 10.1099/acmi.0.000540.v4 (PMC10436012; doi:10.1099/acmi.0.000540.v4)
Supplement: Supplementary material 1 [file acmi-5-540.v4-s001.xlsx]

## Sheet: Legend
Sheet_name	Description
Distributions	EUCAST and this study's reference distributions
Molecular_phenotypic_results	Molecular identification of E coli based on the uidA gene phenotypic susceptibility testing results

## Sheet: Distributions
Zone_Diameter (mm)	EUCAST_Ceft1 (%)	Mstudy_Ceph1	EUCAST_Imi1	Mstudy_ Imi1	EUCAST_Cipro1	Mstudy_Cipro1	EUCAST_Tige1	Mstudy_Tet1
6	0.00294737	0.0169492	0.000217391	0.0338983	0.0792952	0.118644	0	0.644068
7	0	0	0	0	0.000190352	0	0	0
8	0.000252632	0	0	0	0.00114211	0	0	0
9	0.000421053	0	0	0	0.0011965	0	0	0.0169492
10	0.000589474	0	0	0	0.00174036	0.0338983	0	0.0169492
11	0.000421053	0	0	0	0.00214826	0	0	0
12	0.000842105	0	0.000217391	0	0.00255615	0.0338983	0	0
13	0.00117895	0	0	0	0.00195791	0	0	0.0169492
14	0.00210526	0	0.000217391	0	0.00190352	0.0169492	0	0
15	0.00227368	0	0	0	0.000897373	0	0	0.0338983
16	0.00277895	0	0	0.0338983	0.000761408	0	0.00306748	0.0169492
17	0.00244211	0	0.000434783	0	0.000679828	0	0	0.0508475
18	0.00261053	0.135593	0	0.0508475	0.00106053	0.118644	0.00306748	0.0677966
19	0.00336842	0	0.000434783	0	0.00184913	0	0.0521472	0.0338983
20	0.00395789	0.0847458	0.000434783	0.135593	0.00258335	0.118644	0.128834	0.0508475
21	0.00202105	0	0.000652174	0	0.00345353	0	0.156442	0.0508475
22	0.00303158	0.220339	0.00173913	0.101695	0.0067439	0.135593	0.199387	0
23	0.00522105	0	0.00347826	0	0.0107413	0	0.119632	0
24	0.0127158	0.0847458	0.00652174	0.186441	0.0120466	0.0677966	0.153374	0
25	0.0240842	0	0.0180435	0	0.013515	0	0.141104	0
26	0.0477474	0.101695	0.0578261	0.152542	0.0165606	0.101695	0.0398773	0
27	0.0861474	0	0.127826	0	0.02703	0	0.00306748	0
28	0.114863	0.118644	0.212391	0.152542	0.0476967	0.0847458	0	0
29	0.152253	0	0.231304	0	0.0731495	0	0	0
30	0.185179	0.152542	0.193696	0.101695	0.114864	0.101695	0	0
31	0.133979	0	0.0858696	0	0.12275	0	0	0
32	0.0901895	0.0338983	0.0330435	0	0.117393	0.0338983	0	0
33	0.0569263	0	0.0141304	0	0.09814	0	0	0
34	0.0283789	0.0169492	0.00543478	0.0169492	0.0746723	0	0	0
35	0.0151579	0	0.00217391	0	0.0596889	0	0	0
36	0.00757895	0.0169492	0.00108696	0.0169492	0.041959	0.0169492	0	0
37	0.00345263	0	0.000652174	0	0.0259694	0	0	0
38	0.00218947	0.0169492	0.000869565	0.0169492	0.0163431	0	0	0
39	0.00126316	0	0.000434783	0	0.00878338	0	0	0
40	0.000252632	0	0.000434783	0	0.00484038	0.0169492	0	0
41	0.000252632	0	0.000217391	0	0.0015772	0	0	0
42	0.000673684	0	0.000217391	0	0.000842987	0	0	0
43	0	0	0	0	0.000380704	0	0	0
44	0	0	0	0	0.000380704	0	0	0
45	0	0	0	0	0.000108773	0	0	0
46	0.000168421	0	0	0	0.000135966	0	0	0
47	0	0	0	0	8.15794e-05	0	0	0
48	0	0	0	0	5.43863e-05	0	0	0
49	0	0	0	0	2.71931e-05	0	0	0
50	8.42105e-05	0	0	0	0.000108773	0	0	0
51	0	0	0	0	0	0	0	0
EUCAST ECOFFS	24		24		25		ND
Clinical breakpoints	17		15		19		11
NRI	15		13		14		14

## Sheet: Molecular_Phenotypic_results
Sample ID	District	Ward	Farm type	M-CHROMagar	Presence of E. coli uidA gene	MC-IZD-Tet	MC-IZD-Ceph	MC-IZD-Imi	MC-IZD-Cipro			Legend
436	Moshi	Longuo	Broiler	Muave	Negative	18	20	17	25
109	Moshi	Mjimpya	Broiler	Blue	Positive	18	23	21	23			MC-IZD-TET = Zone inhibition diameters of isolates on MacConkey plate with tetracycline
503	Moshi	Karanga	Broiler	Blue	Positive	17	23	20	29			MC-IZD-Ceph = Zone inhibition diameters of isolates on MacConkey plate with ceptazidime
531	Moshi	Rau	Broiler	White	Positive	0	23	20	21			MC-IZD-imi = Zone inhibition diameters of isolates on MacConkey plate with imipenem
602	Moshi	Bomambuzi	Broiler	Blue&White	Positive	0	21	21	18			MC-IZD-Cipro = Zone inhibition diameters of isolates on MacConkey plate with ciprofloxacin
603	Moshi	Pasua	Broiler	Blue	Negative	0	22	19	20			M-CHROMagar = colony colour on ChroMAgar
644	Moshi	Ng'ambo	Broiler	Muave	Positive	19	18	15	20			Farm type = Farm types from which chickens were collected
700	Moshi	Msaranga	Broiler	Blue	Negative	20	25	28	29
740	Moshi	Kilimanjaro	Broiler	Muave	Negative	18	22	23	22
777	Moshi	Kaloleni	Broiler	Blue	Positive	15	23	26	25
77	Arusha	Moshono	Broiler	Blue	Positive	0	28	28	25
112	Arusha	Terat	Broiler	Blue	Positive	0	26	24	21
119	Arusha	Sinoni	Broiler	Blue	Positive	0	29	30	0
151	Arusha	Thema	Broiler	Blue	Positive	0	25	25	25
195	Arusha	Engototo	Broiler	Blue	Positive	21	29	25	29
263	Arusha	Murite	Broiler	Muave	Negative	8	21	23	17
274	Arusha	Elerai	Broiler	Blue	Positive	20	17	28	28
370	Arusha	Sombetini	Broiler	Blue	Positive	0	22	23	19
399	Arusha	Lemara	Broiler	Blue	Positive	17	22	24	17
480	Arusha	Terat	Extensive	Blue	Positive	0	25	23	20
517	Arusha	Moshono	Extensive	White	Negative	7	25	25	20
547	Arusha	Terat	Extensive	Blue&White	Positive	0	22	27	22
592	Arusha	Sinoni	Extensive	Blue	Positive	0	29	25	21
636	Arusha	Thema	Extensive	Blue&White	Positive	18	17	20	25
652	Arusha	Engototo	Extensive	Blue	Positive	18	28	28	28
685	Arusha	Murite	Extensive	Blue&White	Positive	0	20	21	24
721	Arusha	Sombetini	Extensive	Blue	Positive	0	21	25	18
780	Arusha	Lemara	Extensive	Blue&White	Positive	0	27	29	29
49	Moshi	Longuo	Extensive	Blue	Positive	0	32	30	0
100	Moshi	Karanga	Extensive	White	Positive	0	21	23	24
136	Moshi	Pasua	Extensive	Blue	Positive	0	27	24	31
177	Moshi	Pasua	Extensive	Blue	Positive	0	30	30	30
215	Moshi	Ng'ambo	Extensive	Blue	Positive	0	0	0	0
237	Moshi	Msaranga	Extensive	Blue&white	Positive	18	17	20	21
657	Moshi	Kilimanjaro	Extensive	Blue	Positive	21	32	30	35
732	Moshi	Kaloleni	Extensive	Blue&White	Positive	13	19	19	23
354	Moshi	Longuo	Extensive	Blue	Positive	20	25	27	28
440	Moshi	Rau	Extensive	Blue	Positive	0	22	23	19
500	Moshi	Msaranga	Extensive	Blue	Positive	19	23	21	22
558	Moshi	Kaloleni	Extensive	Blue	Positive	17	22	24	25
572	Moshi	Kilimanjaro	Extensive	Blue	Negative	0	26	25	20
618	Arusha	Thema	Intensive	Muave	Negative	0	22	19	19
672	Arusha	Engototo	Intensive	Blue	Positive	0	17	0	18
711	Arusha	Lemara	Intensive	Blue	Positive	21	29	28	29
774	Arusha	Murite	Intensive	Blue&White	Positive	0	22	23	10
795	Arusha	Elerai	Intensive	Blue	Positive	20	21	18	20
61	Arusha	Sombetini	Intensive	Blue	Positive	0	25	24	0
164	Arusha	Terat	Intensive	Blue	Positive	16	27	25	25
205	Arusha	Sinoni	Intensive	Blue	Positive	0	29	28	29
235	Moshi	Karanga	Intensive	Blue	Negative	0	15	16	14
304	Moshi	Rau	Intensive	Muave	Negative	8	17	18	20
309	Moshi	Bomambuzi	Intensive	Blue	Positive	0	18	16	13
362	Moshi	Pasua	Intensive	Blue	Positive	0	22	20	17
385	Moshi	Ng'ambo	Intensive	Blue	Positive	0	25	23	27
388	Moshi	Msaranga	Intensive	Blue	Positive	0	29	27	0
429	Moshi	Kaloleni	Intensive	Blue	Negative	0	18	29	9
469	Moshi	Pasua	Intensive	Blue&White	Negative	0	22	22	19
484	Arusha	Moshonono	Semi intensive	Blue	Positive	10	27	26	27
521	Arusha	Terat	Semi intensive	Blue	Positive	0	17	18	17
581	Arusha	Sinoni	Semi intensive	Blue	Positive	0	22	20	18
621	Arusha	Thema	Semi intensive	Blue	Negative	0	27	27	13
661	Arusha	Engototo	Semi intensive	Blue&White	Positive	15	20	25	19
702	Arusha	Lemara	Semi intensive	Blue&White	Positive	0	19	18	21
757	Arusha	Sombetini	Semi intensive	Muave	Positive	0	29	22	9
762	Moshi	Mjimpya	Semi intensive	Blue	Positive	0	29	30	12
40	Moshi	Karanga	Semi intensive	Blue	Positive	9	20	20	22
91	Moshi	Rau	Semi intensive	White	Positive	0	21	27	12
129	Moshi	Bomambuzi	Semi intensive	Blue&White	Negative	0	19	17	24
166	Moshi	Pasua	Semi intensive	Blue	Positive	0	34	35	0
222	Moshi	Ng'ambo	Semi intensive	White	Positive	0	18	21	20
247	Moshi	Kaloleni	Semi intensive	Blue	Positive	0	37	34	39
291	Moshi	Ng'ambo	Semi intensive	Blue	Positive	0	28	25	31
331	Moshi	Kilimanjaro	Semi intensive	Blue	Positive	0	36	38	0
344	Moshi	Msaranga	Semi intensive	Blue&White	Negative	0	21	20	18
